# Supplementary material for: Rapid Colorimetric pH-Responsive Gold Nanocomposite Hydrogels for Sensing Applications
Source: Nanomaterials (Basel). 2022 Apr 27;12(9):1486. doi: 10.3390/nano12091486 (PMC9101415; doi:10.3390/nano12091486)
Supplement: Supplementary file 1 [file nanomaterials-12-01486-s001.zip]

Archive with 2 entries (2 files):
- nanomaterials-1677921-supplementary.pdf
- Supporting Info _ Gold Nanocomp Paper (1).mp4
